# Supplementary material for: Diffuse microvascular C5b-9 deposition is a common feature in muscle and nerve biopsies from diabetic patients
Source: Acta Neuropathol Commun. 2018 Feb 20;6:11. doi: 10.1186/s40478-018-0512-6 (PMC5819078; doi:10.1186/s40478-018-0512-6)
Supplement: Supplementary file 1 — Clinical, epidemiological and pathological features of nerve and muscle biopsies included in this study. (XLSX 43 kb) [file 40478_2018_512_MOESM1_ESM.xlsx]

## Sheet: Sheet1
Dxterm	Good History?	Diabetes Status	Age	Clinical Diagnosis	Biopsy Diagnosis	Muscle Dx	C5b9 N-Cai	C5b9 N-Yell	C5b9 N-Burns	Consensus C5b9-N	C5b9 M-Cai	C5b9 M-Yell	C5b9 M-Burns	Consensus C5b9-M	Fibrinoid Necrosis	Lymphocytic Cuffing	Microvascular Sclerosis	other
CIDP	1	0	69	cidp	inflammation, demyelination	N/A	0	0	0	0					0	1	0
CIDP	1	0	54	possible CIDP	axonal depopulation	N/A	0	0	0	0					0	0	0
CIDP	1	0	42	probable cidp	mixed axonal and demyelinating features,	N/A	0	0	0	0					0	0	0
CIDP	1	0	25	recurrent cidp	demyelinating neuropathy	N/A	0	0	0	0					0	0	0
CIDP	1	0	46	cidp, IgA MGUS	cidp	denervation	0	0	0	0	0	0	1	1	0	1	0
CIDP	1	0	77	probable CIDP	edema, demyelination	denervation	0	0	0	0	0	0	1	1	0	0	0
CIDP	1	0	80	CIDP, DADS variant	end stage, Axonal degeneration, C&A	denervation, C&A	0	0	0	0					0	0	0	NCV severe sensorymotor probably demyelinating polyneuropathy
CIDP	1	0	31	CIDP vs SMA/hereditary	Immune mediated neuropathy	N/A	0	0	0	0					0	1	0	NCV axonal predominant SM polyneuropathy
GUILLAIN-BARRE SYNDROME	1	0	32	GBS axonal variant	AMSAN/Wallerian degen	N/A	0	0	0	0					0	0	0
HEREDITARY DEMYELINATING NERUOPATHY	1	0	6 mth	hypotonia, areflexia	congenital hypomyelinating neuropathy	denervation	0	0	0	0	0	0	0	0	0	0	0
HEREDITARY, CMT2F	1	0	15	HSPB het mutation/CMT2F	mixed axon degen & demyelination	normal	0	0	0	0	0	0	0	0	0	0	0	NCV c/w CIDP
HEREDITARY, GIANT AXON NEUROPATHY	1	0	3	ataxia	giant axon neuropathy	denervation	0	0	0	0	0	0	0	0	0	0	0	NCV severe sensorymotor polyneuropathy
HEREDITARY, LEIGH DISEASE	1	0	3	weakness and tremor	early demyelin features	fiber size disproportion	0	0	0	0	0	0	0	0	0	0	0	NCV: severe axonal polyneuropathy
HEREDITORY, CMT	1	0	36	Slowly progressive demyelinating polyneuropathy	mild demyelinating	denervation, granulomas	0	0	0	0	0	1	2	1	0	0	0	NCV: severe axonal polyneuropathy
IDIOPATHIC POLYNEUROPATHY	1	0	66	sensory polyneuropathy, TIA	depopulation, inactive	N/A	0	0	0	0					0	0	0	EMG/NCV: Severe uniform demyelinating sensorimotor polyneuropathy
IDIOPATHIC POLYNEUROPATHY	1	0	67	query vasculitis vs CIDP	mixed axonal and demyelinating features, depopulation	Perivascular cuffing, denervation, C&A	0	0	0	0	1	1	1	1	0	1	0
IDIOPATHIC POLYNEUROPATHY	1	0	70	DM borderline, numbness&weakness 9mth	axonal degen,2nd demyelination, arteriolosclerosis	N/A	0	0	0	0					0	0	0
MONONEUROPATHY MULTIPLEX SYNDROME	1	0	54	mononeuropathy multiplex	epineurial inflammation, axonal degen. Arteriolosclerosis	N/A	0	0	0	0					0	1	0	EMG/NCV:cervical and lumbosacral radiculopathy and denervation of the lower extremities
MONONEUROPATHY MULTIPLEX SYNDROME	1	0	38	acute foot drop, wrist drop	axonal degeneration, C&A	rare angulated fibers	0	0	0	0					0	0	0
AMYLOID NEUROPATHY	1	0	70	progressive m&s loss 3 yr	amyoid neuropathy	Amyloid,Denervation, Chronic active	0	1	1	1	0	0	1	0	0	0	0	emg/NCV: AXONAL NEUROPATHY
CIDP	1	0	31	probable CIDP, POEMS, plasmacytoma	axonal degeneration, severe active	N/A	1	0	0	1					0	1	0
CIDP	1	0	62	CIDP, MGUS, ITP, RA	axonal degeneration, mild, C&A	severe denervation	1	1	1	1	2	2	2	2	0	0	0
HEREDITARY, GIANT AXON NEUROPATHY	1	0	6	progressive neurodegenerative	giant axon neuropathy	denervation	0	0	1	1	0	0	0	0	0	0	0	EMG/NCV: sensorimotor polyneuropathy
GUILLAIN-BARRE SYNDROME/CIDP	1	0	58	CIDP vs GBS	AIDP	maked atrophy, myosin loss	2	2	2	2	1	1	2	1	0	0	0	emg/ncv: severe sensorimotor polyneuropathy
CIDP	1	0	75	probable CIDP,	epineurial inflammation, end stage depopulation, thrombus	N/A	0	0	0	0					0	1	1	EMG/NCV: severe sensory motor axonal polyneuropathy
HEREDITARY, ARTERIOLOSCLEROSIS	1	0	16	Noonan syndrome, nerve enlargement	axonal degen and demyelination, severe	denervation, C&A	0	0	0	0					0	1	1
IDIOPATHIC POLYNEUROPATHY, ARTERIOLOSCLEROSIS	1	0	29	general weakness, tremors&pain	axonal degen, minimal, arteriolosclerosis	denervation, arteriolosclerosis	0	0	0	0					0	0	1	EMG/NCV:multifocal asymmetrical axonal neuropathy
MONONEUROPATHY MULTIPLEX SYNDROME, ARTERIOLOSCLEROSIS	1	0	57	vasculitic neuropathy, West niles encephalitis	axonal degen, mild	denervation, C minimal a	1	1	0	1					0	0	1	emg/ncv: r peroneal nerve distribution denervation
HEREDITARY, CMT II, ARTERIOLOSCLEROSIS	1	0	52	CMT2, no H/o DM	axonopathy, mild, arteriolosclerosis	N/A	1	2	2	2					0	0	1
DIABETES MELLITUS	1	1	53	DM, Rt side leg weakness, recent L leg and BUE S&M invovlement 1yr	epineurial inflammation, Wallerian degen. Arteriolosclerosis	end stage atrophy, perineurial inflammation	0	0	0	0	1	2	0	1	0	1	0
DIABETES MELLITUS	1	1	71	DM, 20 yr numb&tingling, worsen recently	endo and epineurial inflammation, axonal degeneration, C&A	N/A	0	0	0	0					0	1	0
DIABETES MELLITUS	0	1	60	DM, BUE, BLE pain			0	0	0	0					0	1	0
DIABETES MELLITUS, AUTOIMMUNE, CROHN	0	1	62	DM,Crohn's, recent onsetBUE, BLE sensory sym	axonal degen, advanced, arteriolosclerosis	N/A	0	0	0	0					0	0	0	EMG/NCV: severe diffuse demyelinating neuropathy
DIABETES MELLITUS, AUTOIMMUNE, RA	1	1	43	DM, lupus, RA,mononeuritis multiplex on NCS	axonal degen. Chronic	N/A	0	0	0	0					0	0	0
DIABETES MELLITUS, AUTOIMMUNE, SARCOID	0	1	50	DM, sarcoid, slowly progressive weakness, neuropathy and myopathy by EMG	depopulation, demyelination> axon degen	perivascular inflammation, denervation, marked targets	1	0	0	0					0	1	0
DIABETES MELLITUS, CIDP	1	1	45	DM, HTN, possible CIDPtx w IVIG	demyelination>axonal degen	N/A	0	0	0	0					0	0	0	EMG/NCV: severe axonal SMPN
DIABETES MELLITUS	1	1	74	DM,recurrent leg weakness	inflammation, mixed axonal degen and demyelination, arteriolosclerosis	rare rimmed vacuoles	1	1	1	1	2	2	1	2	0	1	0
DIABETES MELLITUS	0	1	83	DM, distal sensory neuropathy	demyelination, arteriolosclerosis	N/A	1	1	1	1					0	0	0
DIABETES MELLITUS	1	1	59	right sided weakness-CVA, DM	normal, minimal areriolosclerosis	N/A	1	1	1	1					0	0	0	EMG/NCV:SM axonal polyneuropathy
DIABETES MELLITUS	1	1	52	DM w retinal bleed, LE weakness, dysphagia	depopulation, advanced, arteriolosclerosis	inflammation, denervation, C&A	1	1	1	1	2	2	2	2	0	0	0
DIABETES MELLITUS	0	1	60	progressive diabetic neuropathy	perivascular inflammation, axonal degen, severe active	N/A	1	1	1	1					0	1	0
DIABETES MELLITUS	1	1	29	DM, sensory autonomic symptoms	axonal degen,minimal active, no depop, mild arteriosclerosis	N/A	1	1	1	1					0	1	0	EMG/NCV: predominantly axonal polyneuropathy with active denervation
DIABETES MELLITUS	1	1	72	DM, LE weakness	mod depletion, mild mixed axonal and demyelinating features, mild arteriolosclerosis	N/A	1	1	0	1					0	0	0
DIABETES MELLITUS, AUTOIMMUNE, RA	1	1	60	DM on insulin, BUE,BLE weakness 2-3 yrs, MGUS	Vasculitic neuropathy, arteriolosclerosis	N/A	1	0	0	1					0	1	0
DIABETES MELLITUS, AUTOIMMUNE, RA	1	1	72	DM,distal sensory neuropathy, MGUS,RF+,lymphoma, diplopia	axonal degen, C&A, advanced	N/A	1	0	0	1					0	0	0
DIABETES MELLITUS, AUTOIMMUNE, SJOGREN'S	1	1	54	DM, Sjogren's sensory ganglionopathy	axonal degeneration, C&A	N/A	1	1	1	1					0	1	0	EMG/NCV:demyelinating polyneuropathy
DIABETES MELLITUS, LYMPHOMA PLEXOPATHY	1	1	56	DM, lymphoma lumbosacral plexopathy	depopulation, arteriolosclerosis	denervation, mod active	1	0	1	1	0	0	0	0	0	0	0
DIABETES MELLITUS, AUTOIMMUNE, POLYARTERITIS NODOSA	1	1	31	Polyarteritis nodosoa, MHATP(syphilis), retinal artery occ	Vasculitic neuropathy	N/A	2	2	2	2					1	1	0
DIABETES MELLITUS	0	1	54	DM, leukocytoclastic vasculitis on skin bx		N/A	1	1	1	1					0	0	1
DIABETES MELLITUS	1	1	58	DM 7yr, Lyme disease 1yr, BUE pain&weakness	depopulation, arteriolosclerosis	inflammation, mixed myopathic and neurogenic	1	1	1	1	2	2	2	2	0	0	1
DIABETES MELLITUS	1	1	85	DM, BLE weakness&pain	axonal degen, C&A	active denervation	1	0	1	1	1	0	1	1	0	0	1
DIABETES MELLITUS	1	1	70	DM, atherosclerosis, myalgia and weakness wks	axonal degeneration	necrotizing vasvulitis, myopathy (could be secondary)	1	1	1	1					0	0	1
DIABETES MELLITUS	0	1	51	DM,foot drop	axonal depopulation, severe	N/A	2	1	1	1					0	0	1
DIABETES MELLITUS	1	1	37	DM, distal sensory neuropathy	mixed axonal degen and demyelination, arteriolosclerosis	N/A	2	2	1	1					0	0	1	EMG/NCV: mixed axonal and demyelinating polyneuropathy
DIABETES MELLITUS	1	1	51	DM,distal sensory neuropathy&weakness	mixed axonal degen and demyelination, arteriolosclerosis	denervation, mild	1	1	1	1	2	2	1	2	0	0	1
DIABETES MELLITUS	1	1	60	DM,progressive leg pain&weakness 1yr, evolve to all 4 limbs	perivascular inflammation, axonal degen, severe active	N/A	1	1	1	1					0	1	1	athrosclerosis on EM with calcifications; EMG/NCVsevere smpn, s/o diabetic polyneuropathy
DIABETES MELLITUS	1	1	71	DM, recent fever, shoulder pain, weakness, atrophy	depopulation, mild, arteriolosclerosis, mild	denervation, C&A	1	1	1	1	1	1	2	1	0	0	1
DIABETES MELLITUS	0	1	62	weakness&pain 15 yrs, DM, HTN	epineurial inflammation, axonal degen. Arteriolosclerosis	denervation, C&A	1	0	1	1	1	1	1	1	0	1	1
DIABETES MELLITUS, AMYOTROPHY, TYPE1	1	1	36	DM1 30 yrs, BLE numbness many yrs, recent onset LE pain and weakness	anxonal degen, C&A, arteriolosclerosis	N/A	1	1	1	1					0	0	1	EMG/NCV:SM axonal polyneuropathy
DIABETES MELLITUS, ANTI-GM1 MOTOR NEUROPATHY, ARTERIOLOSCLEROSIS	1	1	69	CAD, GERD, HTN, foot drop	axonal degen, arteriolosclerosis	?MND, severe denervation	1	1	0	1					0	0	1
DIABETES MELLITUS, AUTOIMMUNE, PARANEOPLASTIC	1	1	68	DM, HTN,CVD, bladder tumor,chemo, neuropathy NOS	mixed axonal degen and demyelination, arteriolosclerosis	N/A	1	1	0	1					0	1	1
DIABETES MELLITUS, AUTOIMMUNE, RA	0	1	61	DM, RA,proximal weakness	remote vascular injury	inflammation, remote vascular injury	1	0	0	1					0	1	1
DIABETES MELLITUS, POST SURGICAL NEUROPATHY	0	1	69	DM, post surgery neuropathy response to plex	predominantly demyelinating, favor CIDP	N/A	1	1	1	1					0	0	1	EMG/NCV: sensorimotor polyneuropathy
DIABETES MELLITUS, TYPE 1	0	1	33	DM, demyelinating polyneuropathy	mixed axonal degen and demyelination, arteriolosclerosis	denervation	1	1	1	1	1	1	1	1	0	0	1
DIABETES MELLITUS, TYPE 1	1	1	35	DM1, diabetic polyneuropathy	mixed axonal degen and demyelination, arteriolosclerosis	multifocal interstitial inflammation, denervation	1	1	1	1	1	1	1	1	0	0	1	EMG/NCV: acute chronic denervation in muscle, NCV unobtainable in peroneal tibial or sural nerves
DIABETES MELLITUS	1	1	70	DM 16yrs,arm&leg weakness 3-4mths	mixed axonal degen and demyelination, arteriolosclerosis	perivascular inflammation, denervation	2	2	2	2	1	1	2	2	0	0	1
DIABETES MELLITUS	0	1	75	DM and neuropathy	mixed axonal degen and demyelination, arteriolosclerosis	N/A	2	2	2	2					0	0	1	EMG/NCV: SMPN with mixed demyelination and axonal features
DIABETES MELLITUS	0	1	54	DM, BUE, BLE sensory loss	epineurial perivascular inflammation, mixed axonal degen and demyelination, arteriolosclerosis	denervation	2	2	2	2	2	2	2	2	0	1	1	EMG/NCV:severe distal SMPN
DIABETES MELLITUS	0	1	65	diabetic polyneuropathy	axonal degen, arteriolosclerosis	N/A	2	2	2	2					0	0	1	EMG/NCV mixed axonal and demyelinating SMPN, diabetic amyotrophy
DIABETES MELLITUS	1	1	55	DM,LE pain and cramping	mixed axonal degen and demyelination, arteriolosclerosis	neurogenic atrophy	2	2	2	2	1	2	1	2	0	0	1
DIABETES MELLITUS	1	1	62	DM, spinal compression, prog. BLE weakness	mixed axonal degen and demyelination, arteriolosclerosis	denervation, advanced	2	2	2	2	1	0	1	1	0	0	1
DIABETES MELLITUS	1	1	65	DM, progressive BLE parathesia, DM neuropathy vs CIDP	Axonal>demyelination, mixed, advance	N/A	2	2	2	2					0	0	1
DIABETES MELLITUS	0	1	52	DM and neuropathy	axonal degeneration, arteriolosclerosis	type II atrophy,	2	2	0	2	1	1	2	1	0	0	1
DIABETES MELLITUS	1	1	78	DM, peripheral vascular disease,prog. LE weakness for years, worsen for months	mixed axonal degen and demyelination, arteriolosclerosis	IBM, neurogenic changes	2	2	2	2	2	1	1	2	0	0	1
DIABETES MELLITUS	1	1	50	DM, CVD,HTN, weakness	Depopulation, minimally active, arteriolosclerosis	denervation, mild	2	2	2	2	2	2	1	1	0	0	1
DIABETES MELLITUS	1	1	40	DM w osteomyelitis, autonomic sensorimotor polyneuropathy	end stage depopulation, arteriolosclerosis	advanced chronic denervation	2	2	2	2	2	2	2	2	0	0	1
DIABETES MELLITUS	1	1	30	DM,HTN, neuropathy,abscess	end stage depopulation	N/A	2	2	2	2					0	1	1	NCV: Diffuse demyelinating and axonal polyneuropathy
DIABETES MELLITUS, AMYOTROPHY	1	1	52	DM, diabetic amyotrophy	vasculitis, mixed axonal and demyelinating neuropathy, arteriolosclerosis	vasculitis	2	2	2	2	2	2	2	2	0	1	1
DIABETES MELLITUS, AMYOTROPHY	1	1	46	diabetic amyotrophy	axonal degen, C&A, advanced,arteriolosclerosis	denervation, C	2	2	2	2	2	2	2	2	0	0	1
DIABETES MELLITUS, AMYOTROPHY	1	1	56	DM, neuropathy 6 mth, foot drop, back pain	axonal degeneration, C&A, advanced, arteriololosclerosis	focal interstitial inflammation, denervation, myopathy	2	2	2	2	2	2	2	2	0	0	1	EMG/NCV: neuropathy and myopathy
DIABETES MELLITUS, AMYOTROPHY	1	1	54	DM w retinal bleed,sensory autonomic simptom many years, recent proximal weakness, elevated CK >1000	depopulation, severe, mixed axonal and demyelination, areteriolosclerosis	rare necrotic fibers, denervation, arteriolosclerosis	2	2	2	2	0	0	0	0	0	0	1	frequent Renaut, NCV: progressive sensory polyneuropathy
DIABETES MELLITUS, AMYOTROPHY	1	1	56	DM, BLE numbness & weakness, back pain	Perivascular inflammations,axonal degen, arteriolosclerosis	N/A	2	2	2	2					0	1	1	NCV: SMPN w profound demyelination c/w CIDP
DIABETES MELLITUS, AMYOTROPHY	1	1	69	DM, proximal and distal progressive weakness motor>sensory several months	mixed axonal degen and demyelination, arteriolosclerosis	type II atrophy, lobulated type I fibers	2	2	2	2					0	0	1	EMG/NCV: chronic demyelinating polyneuropathy
DIABETES MELLITUS, AMYOTROPHY	1	1	54	DM, sensory autonomic symptoms, sudden onset proximal weakness x1mth, diabetic amyotrophy	end stage depopulation, arteriolosclerosis	N/A	2	2	2	2					0	0	1	EMG/NCV: axonal SMPN with superimposed demyelinating component
DIABETES MELLITUS, AMYOTROPHY	1	1	55	DM, HTN, diabetic amyotrophy	axonal degen, C&A, calcific arteriosclerosis	denervation	2	2	2	2	2	2	2	2	0	1	1
DIABETES MELLITUS, AMYOTROPHY	1	1	49	diabetic amyotrophy	Immune mediated neuropathy	Denervation	2	2	2	2	2	2	2	2	0	1	1	EMG/NCV:lumbar plexopathy with active denervation
DIABETES MELLITUS, CIDP	1	1	85	DM, probable CIDP	Perivascular inflammations,axonal degen, arteriolosclerosis	N/A	2	2	1	2					0	1	1
DIABETES MELLITUS, CIDP	1	1	49	DM, possible CIDP	endoneurial thrombus, arteriolosclerosis	N/A	2	2	2	2					0	1	1
DIABETES MELLITUS, CIDP,TYPE 1	1	1	34	type I DM, 1 mth ble weakness	severe depopulation, inactive	N/A	2	2	2	2					0	0	1
DIABETES MELLITUS, TYPE 1	0	1	31	DM type 1, HTN, ESRD, prog LE weakness 2-3 wks	mixed axonal degen and demyelination, arteriolosclerosis	denervation	2	2	2	2	2	2	2	2	0	0	1
DIABETES MELLITUS, TYPE 1	0	1	37	DM type 1, renal transplant,"toxic neruopathy"	axonal degen, advanced, arteriolosclerosis	N/A	2	2	2	2					0	0	1
DIABETES MELLITUS, TYPE 1	0	1	28	DM1, HTN, renal insufficiency, BLE weakness	mixed axonal degen and demyelination, arteriolosclerosis	N/A	2	2	2	2					0	0	1
AMYLOID NEUROPATHY	0	N/A	71	possible amyloid neuropathy	amyloid neuropathy	N/A	0	0	0	0					0	0	0
AMYLOID NEUROPATHY	0	N/A	57	HIV on med, LE numbness, no weakness	amyloid neuropathy	N/A	0	2	0	0					0	0	0
AMYLOID NEUROPATHY	1	N/A	83	distal sensorimotor polyneuropathy w predominantly axonal features on NCS	amyloid neuropathy, TTR	amyloidosis, denervation,myopathy, targets	0	0	0	0	0	0	0	0	0	0	0
AMYLOID NEUROPATHY	1	N/A	63	muscle weakness, heart enlargement s/o amyloid	amyloidosis, focal, small	amyloidosis, wide spread, denervation	0	0	0	0	0	0	0	0	0	0	0
ARTERIOLOSCLEROSIS, MINIMAL	1	N/A	49	lupus, leg pain&weakness seveval weeks	normal, minimal areriolosclerosis	mild nonspecific myopathic changes	0	0	0	0					0	0	0
CIDP	0	N/A	65	probable cidp, IgM lambda MGUS	mixed demyelination and axonal	N/A	0	0	1	0					0	1	0
CIDP	0	N/A	35	probable cidp	axonal degen, mild	N/A	0	0	0	0					0	0	0	NCV: axonal smpn
CIDP	0	N/A	44	CIDP	mixed axonal degen and demyelination	denervation, minimally active	0	0	0	0	1	1	1	1	0	0	0
IDIOPATHIC POLYNEUROPATHY	0	N/A	45	idiopathic polyneuropathy	axonal degen, mild active	N/A	0	0	0	0					0	1	0
AMYLOID NEUROPATHY	0	N/A	64	possible cmt, FH neuropahty	amyloid neuropathy	N/A	1	1	1	1					0	0	0
CIDP	0	N/A	58	cidp	mixed axonal and demyelinating features	N/A	1	1	1	1					0	1	0
CIDP	0	N/A	78	CIDP	axonal degeneration, C&A	N/A	1	1	0	1					0	1	0	EMG demyelinating neuropathy
GUILLAIN-BARRE SYNDROME/CIDP	1	N/A	42	CIDP vs GBS	mixed axonal degen & demyelination	denervation	1	1	1	1	0	0	0	0	0	0	0	EMG demyelinating neuropathy
MONONEUROPATHY MULTIPLEX SYNDROME	0	N/A	65	asymmetrical sensory motor neuropathy 5wks	endoneurial inflammation, axonal degen	perivascular cuffing, denervation, A	1	0	1	1	1	0	1	1	0	1	0
MONONEUROPATHY MULTIPLEX SYNDROME	0	N/A	60	sudden onset weakness after flu, HEP C	Wallerian degen	denervation	1	1	1	1	1	1	1	1	0	0	0
MONONEUROPATHY MULTIPLEX SYNDROME	0	N/A	75	asymmetrical sensory motor neuropathy	axonal degen, severe acute	N/A	1	0	0	1					0	0	0
MONONEUROPATHY MULTIPLEX SYNDROME	0	N/A	77	unilateral foot drop, RA	Vasculitic neuropathy	N/A	2	2	1	2					0	1	0
AMYLOID NEUROPATHY	1	N/A	70	severe sensori>motor neuropathy>5 yrs H/o breast ca, father had amyloidosis	End stage nerve, focal amyloid	N/A	0	0	0	0					0	0	1
HEREDITARY, CMT2	0	N/A	23	FH CMT	CMT II	denervation, C&A severe	1	0	0	0					0	0	1
IDIOPATHIC POLYNEUROPATHY	1	N/A	74	FH neuropathy, painful neruopathy	END STAGE NERVE	N/A	0	0	0	0					0	0	1
ARTERIOLOSCLEROSIS, MILD	1	N/A	67	Statin, weakness, numbness	axonal degen, arteriolosclerosis	denervation, C&A	1	1	0	1					0	0	1
ARTERIOLOSCLEROSIS, NOS	0	N/A	57	idiopathic polyneuropathy	axonal depopulation	N/A	1	0	1	1					0	1	1
ARTERIOLOSCLEROSIS, NOS	0	N/A	65	na	inflammation, axonal degen, advanced	N/A	1	1	1	1					0	1	1
ARTERIOLOSCLEROSIS, NOS	0	N/A	69	LLE weakness	axonal degen, mild	N/A	1	1	1	1					0	0	1
IDIOPATHIC POLYNEUROPATHY	1	N/A	47	multiple cranial and peripheral neuropathy since young adulthood	axonal neuropathy, perineurial cellularity	N/A	2	2	2	2					0	0	1
						Nerve C5b-9 1+ as cut off, unknown excluded						Nerve C5b-9 2+ as cut off,unknown excluded
Nerve Totals for C5b-9 positivity						C5b-9 Grade (Nerve)	Diabetic	non-diabetic	Column1	Column2		C5b-9 Grade (Nerve)	Diabetic	non-diabetic	Column1	Column2
44.4444	28 DM with 2+		6.89655	2 ND with 2+	N/A (n=25)	1+ or 2+	56	7	0.888889	PPV		2+	28	2	0.933333	PPV
44.4444	28 DM with 1+		17.2414	5 ND with 1+	ND (n=29)	0+	7	22	0.758621	NPV		1+ or 0+	35	27	0.435484	NPV
11.1111	7 DM with 0+		75.8621	22 ND with 0+	DM (n=63)		0.888889	0.758621					0.444444	0.931034
	63 Total			29 Total	Total = 117		Sensitivity	Specificity					Sensitivity	Specificity
						P<0.0001 Logistic regression
												P<0.0001 Logistic regression
			8	2 N/A with 2+
			44	11 N/A with 1+		Nerve C5b-9 1+ as cut off, unknown included						Nerve C5b-9 2+ as cut off,unknown included
			48	12 N/A with 0+		C5b-9 Grade (Nerve)	Diabetic	non-diabetic	Column1	Column2		C5b-9 Grade (Nerve)	Diabetic	non-diabetic	Column1	Column2
				25 Total		1+ or 2+	56	20	0.736842	PPV		2+	28	3	0.903226	PPV
						0+	7	34	0.829268	NPV		1+ or 0+	35	51	0.593023	NPV
							0.888889	0.62963					0.444444	0.944444
Muscle Totals for C5b-9 positivity							Sensitivity	Specificity					Sensitivity	Specificity
57.6923	15 DM with 2+		8.33333	1 ND with 2+	N/A (n=7)
34.6154	9 DM with 1+		41.6667	5 ND with 1+	ND (n=12)	P<0.0001 Logistic regression						P<0.0001 Logistic regression
7.69231	2 DM with 0+		50	6 ND with 0+	DM (n=26)
	26 Total			12 Total	Total = 45	Muscle C5b-9 1+ as cut off, unknown excluded						Muscle C5b-9 2+ as cut off, unknown excluded						Muscle C5b-9 1+ as cut off, unknown included
						C5b-9 Grade (Nerve)	Diabetic	non-diabetic	Column1	Column2		C5b-9 Grade (Nerve)	Diabetic	non-diabetic	Column1	Column2		C5b-9 Grade (Nerve)	Diabetic	non-diabetic	Column1	Column2
						1+ or 2+	24	6	0.8	PPV		2+	15	1	0.9375	PPV		1+ or 2+	24	10	0.705882	PPV
			0	0 N/A with 2+		0+	2	6	0.75	NPV		1+ or 0+	11	11	0.5	NPV		0+	2	9	0.818182	NPV
			50	3 N/A with 1+			0.923077	0.5					0.576923	0.916667					0.923077	0.473684
			50	3 N/A with 0+			Sensitivity	Specificity					Sensitivity	Specificity					Sensitivity	Specificity
				6 Total
						P=0.0038 Logistic regression						P=0.0021 Logistic regression						P=0.0019 Logistic regression
						Diabetic nerve 1+as cut off vs inflammation						Diabetic nerve 2+as cut off vs inflammation
						C5b-9 Grade (Nerve)	Inflammation	Negative	Column1	Column2		C5b-9 Grade (Nerve)	Inflammation	Negative	Column1	Column2
						2+ or 1+	18	38	0.321429	PPV		2+	9	19	0.321429	PPV
						0+	4	3	0.428571	NPV		1+ or 0+	13	22	0.628571	NPV
							0.818182	0.0731707					0.409091	0.536585
							Sensitivity	Specificity					Sensitivity	Specificity
						P=0.20 Logistic regression						P=0.67 Logistic regression
						NonDiabetic nerve, including unknown, 1+as cut off vs inflammation						NonDiabetic nerve, including unknown, 2+as cut off vs inflammation
						C5b-9 Grade (Muscle)	Inflammation	Negative	Column1	Column2		C5b-9 Grade (Muscle)	Inflammation	Negative	Column1	Column2
						2+ or 1+	14	25	0.358974	PPV		2+	0	3	0	PPV
						0+	6	9	0.6	NPV		1+ or 0+	15	36	0.705882	NPV
							0.7	0.264706					0	0.923077
							Sensitivity	Specificity					Sensitivity	Specificity
						P=0.78Logistic regression	1					P=0.16 Logistic regression
						Diabetic nerve 1+as cut off vs microvascular sclerosis						Diabetic nerve 2+as cut off vs microvascular sclerosis
						C5b-9 Grade (Nerve)	sclerosis	Negative	Column1	Column2		C5b-9 Grade (Nerve)	sclerosis	Negative	Column1	Column2
						2+ or 1+	44	0	1	PPV		2+	17	1	0.944444	PPV
						0+	12	7	0.368421	NPV		1+ or 0+	27	18	0.4	NPV
							0.785714	1					0.386364	0.947368
							Sensitivity	Specificity					Sensitivity	Specificity
						P<0.0001 Logistic regression						P<0.0001 Logistic regression
						NonDiabetic nerve, including unknown, 1+as cut off vs microvascular sclerosis						NonDiabetic nerve, including unknown, 2+as cut off vs microvascular sclerosis
						C5b-9 Grade (Muscle)	sclerosis	Negative	Column1	Column2		C5b-9 Grade (Muscle)	sclerosis	Negative	Column1	Column2
						2+ or 1+	13	28	0.317073	PPV		2+	1	2	0.333333	PPV
						0+	7	6	0.461538	NPV		1+ or 0+	40	11	0.215686	NPV
							0.65	0.176471					0.0243902	0.846154
							Sensitivity	Specificity					Sensitivity	Specificity
						P=0.15 Logistic regression	1					P=0.11 Logistic regression
												NonDiabetic nerve,excluding unknown, 2+as cut off vs microvascular sclerosis
												C5b-9 Grade (Muscle)	sclerosis	Negative	Column1	Column2
												2+	1	1	0.5	PPV
												1+ or 0+	4	23	0.851852	NPV
													0.2	0.958333
													Sensitivity	Specificity
												P=0.27 Logistic regression
Diabetic nerve 2+ vs. microvascular sclerosis
C5b-9 Grade (Nerve)	Sclerosis	Negative	Column1	Column2
2+	27	1	0.964286	PPV								Unknown Diabetic nerve, 2+as cut off vs microvascular sclerosis
1+ or 0	17	18	0.514286	NPV								C5b-9 Grade (Muscle)	sclerosis	Negative	Column1	Column2
	0.613636	0.947368										2+	1	0	1	PPV
	Sensitivity	Specificity										1+ or 0+	7	17	0.708333	NPV
													0.125	1
Two Tailed P-Value, Fisher Test:	<0.0001												Sensitivity	Specificity
												P=0.12 Logistic regression
Unknown Diabetic Status nerve 2+ vs. microvascular sclerosis
C5b-9 Grade (Nerve)	Sclerosis	Negative	Column1	Column2
2+	1	1	0.5	PPV
1+ or 0	7	16	0.695652	NPV
	0.125	0.941176
	Sensitivity	Specificity
Two Tailed P-Value, Fisher Test:	1
